# Supplementary material for: A Comparative Proteomic Analysis of the Simple Amino Acid Repeat Distributions in Plasmodia Reveals Lineage Specific Amino Acid Selection
Source: PLoS One. 2009 Jul 14;4(7):e6231. doi: 10.1371/journal.pone.0006231 (PMC2705789; doi:10.1371/journal.pone.0006231)
Supplement: Table S1 — The tabulated SAAR data. Observed simple amino acid repeat distribution. (0.05 MB XLS) [file pone.0006231.s001.xls]

## Sheet: proteome_repeats1
amino acid	organism	2	3	4	5	6	7	8	9	10	11	12	13	14	15	16	17	18	19	20	>20		Residues	propensity	Residues in Repeats	Repeat Proportion	singlet	Singlet Proportion	Repeat Propensity	Singlet Propensity	Repeat Residual	Singlet Residual
A	yoeli	2965	199	27	2	1	0	1	0	0	0	0	0	0	0	0	0	0	0	0	0		85120	2.51	6659	1.18	78461	2.78	7.82	92.18	0.53	0.11
C	yoeli	943	15	0	0	0	1	0	0	0	0	0	0	0	0	0	0	0	0	0	0		59059	1.74	1938	0.34	57121	2.02	3.28	96.72	0.8	0.16
D	yoeli	12648	1124	166	66	27	20	13	2	4	1	1	2	4	0	0	1	0	0	0	1		200834	5.93	30271	5.38	170563	6.04	15.07	84.93	0.09	0.02
E	yoeli	16882	1673	249	81	38	11	7	8	6	4	1	0	1	0	1	0	0	1	0	2		240558	7.11	40828	7.26	199730	7.08	16.97	83.03	0.02	0
F	yoeli	10035	815	89	32	16	8	9	7	2	2	0	0	0	0	0	0	0	0	0	0		162021	4.79	23360	4.15	138661	4.91	14.42	85.58	0.13	0.03
G	yoeli	5101	402	41	4	2	1	0	0	0	0	0	0	0	0	0	0	0	0	0	0		114306	3.38	11611	2.06	102695	3.64	10.16	89.84	0.39	0.08
H	yoeli	1416	58	5	1	3	0	1	0	0	0	0	0	0	0	0	0	0	0	0	0		65374	1.93	3057	0.54	62317	2.21	4.68	95.32	0.72	0.14
I	yoeli	24953	2092	149	19	5	0	0	1	0	0	0	0	1	0	0	0	0	0	0	0		326605	9.65	56926	10.12	269679	9.55	17.43	82.57	0.05	0.01
K	yoeli	40152	6664	1338	534	265	147	63	32	10	3	5	1	1	0	0	0	0	0	0	0		389893	11.52	111949	19.9	277944	9.85	28.71	71.29	0.73	0.15
L	yoeli	20875	1666	177	21	2	0	0	0	0	0	0	0	0	0	0	0	0	0	0	0		266504	7.87	47573	8.45	218931	7.76	17.85	82.15	0.07	0.01
M	yoeli	1081	23	2	0	0	0	0	0	0	0	0	0	0	0	0	0	0	0	0	0		64717	1.91	2239	0.4	62478	2.21	3.46	96.54	0.79	0.16
N	yoeli	43236	7151	1350	459	198	96	42	29	17	8	5	3	7	1	0	0	1	1	0	7		434177	12.82	118748	21.1	315429	11.17	27.35	72.65	0.65	0.13
P	yoeli	2572	217	29	6	3	1	1	0	0	0	0	0	0	0	0	0	0	0	0	0		77044	2.28	5974	1.06	71070	2.52	7.75	92.25	0.53	0.11
Q	yoeli	2593	154	10	6	0	2	2	6	2	2	1	0	1	1	0	0	0	0	0	4		94744	2.8	6055	1.08	88689	3.14	6.39	93.61	0.62	0.12
R	yoeli	3681	289	36	7	1	2	0	0	0	0	0	0	0	0	0	0	0	0	0	0		89947	2.66	8428	1.5	81519	2.89	9.37	90.63	0.44	0.09
S	yoeli	17294	1870	362	250	12	2	4	0	0	0	2	0	0	1	0	1	0	0	0	0		243978	7.21	43070	7.65	200908	7.12	17.65	82.35	0.06	0.01
T	yoeli	6324	385	26	6	3	0	2	1	0	0	0	0	0	0	0	0	0	0	0	0		145568	4.3	13980	2.48	131588	4.66	9.6	90.4	0.42	0.08
V	yoeli	4803	258	20	1	0	0	0	0	0	0	0	0	0	0	0	0	0	0	0	0		125802	3.72	10465	1.86	115337	4.09	8.32	91.68	0.5	0.1
W	yoeli	143	1	0	0	0	0	0	0	0	0	0	0	0	0	0	0	0	0	0	0		17627	0.52	289	0.05	17338	0.61	1.64	98.36	0.9	0.18
Y	yoeli	8604	591	58	6	2	2	0	0	0	0	0	0	0	0	0	0	0	0	0	0		181759	5.37	19269	3.42	162490	5.76	10.6	89.4	0.36	0.07
A	vivax	13681	1220	112	30	11	9	2	1	0	1	0	0	0	0	0	0	0	0	0	0		192384	5.29	31785	5.29	160599	5.29	16.52	83.48	0	0
C	vivax	1269	35	4	1	0	0	0	0	0	0	0	0	0	0	0	0	0	0	0	0		66592	1.83	2664	0.44	63928	2.11	4	96	0.76	0.15
D	vivax	12168	958	165	59	23	17	6	7	5	1	0	2	1	0	0	1	1	1	0	4		198509	5.46	28789	4.79	169720	5.59	14.5	85.5	0.12	0.02
E	vivax	25928	3319	529	167	65	45	40	19	13	9	6	7	2	3	0	0	0	1	0	13		280736	7.72	66805	11.12	213931	7.05	23.8	76.2	0.44	0.09
F	vivax	9808	905	119	16	2	1	0	0	0	0	1	0	0	0	0	0	0	0	0	0		155091	4.27	22918	3.82	132173	4.36	14.78	85.22	0.11	0.02
G	vivax	23813	3482	472	103	30	5	4	2	1	1	1	0	0	0	0	0	0	0	0	0		241086	6.63	60773	10.12	180313	5.94	25.21	74.79	0.53	0.1
H	vivax	3148	156	15	12	2	3	0	1	0	0	0	0	0	0	0	0	0	0	0	0		99158	2.73	6926	1.15	92232	3.04	6.98	93.02	0.58	0.11
I	vivax	12516	750	28	4	1	0	0	0	0	0	0	0	0	0	0	0	0	0	0	0		202642	5.58	27420	4.57	175222	5.78	13.53	86.47	0.18	0.04
K	vivax	29889	4736	1138	438	219	123	60	35	21	6	8	5	1	1	0	1	0	0	0	0		327299	9.01	84181	14.02	243118	8.01	25.72	74.28	0.56	0.11
L	vivax	25686	2508	319	59	14	6	0	2	0	0	1	0	0	0	0	0	0	0	0	0		298915	8.22	60623	10.09	238292	7.85	20.28	79.72	0.23	0.05
M	vivax	1607	51	6	2	0	1	0	0	0	0	0	0	0	0	0	0	0	0	0	0		73584	2.02	3408	0.57	70176	2.31	4.63	95.37	0.72	0.14
N	vivax	15538	1185	99	8	7	3	4	2	0	0	1	0	1	0	0	0	0	0	0	1		263215	7.24	35235	5.87	227980	7.51	13.39	86.61	0.19	0.04
P	vivax	9684	919	99	11	5	6	0	0	0	1	0	0	0	0	0	0	0	0	0	0		130471	3.59	22659	3.77	107812	3.55	17.37	82.63	0.05	0.01
Q	vivax	4666	241	29	14	2	7	4	2	2	1	1	0	1	0	0	0	0	0	0	0		119274	3.28	10409	1.73	108865	3.59	8.73	91.27	0.47	0.09
R	vivax	11801	1173	159	28	4	1	2	1	0	0	0	0	0	0	0	0	0	0	0	0		179356	4.93	27953	4.65	151403	4.99	15.59	84.41	0.06	0.01
S	vivax	23913	2724	415	95	21	7	3	2	0	0	0	0	0	1	0	0	0	0	0	0		293338	8.07	58365	9.72	234973	7.75	19.9	80.1	0.2	0.04
T	vivax	6987	399	38	9	3	0	0	0	0	0	1	0	0	0	0	0	0	0	0	0		155208	4.27	15398	2.56	139810	4.61	9.92	90.08	0.4	0.08
V	vivax	9275	479	33	1	0	0	0	0	0	0	0	0	0	0	0	0	0	0	0	0		191225	5.26	20124	3.35	171101	5.64	10.52	89.48	0.36	0.07
W	vivax	189	3	0	0	0	0	0	0	0	0	0	0	0	0	0	0	0	0	0	0		22112	0.61	387	0.06	21725	0.72	1.75	98.25	0.89	0.18
Y	vivax	6240	360	35	1	0	0	0	0	0	0	0	0	0	0	0	0	0	1	0	0		144188	3.97	13724	2.29	130464	4.3	9.52	90.48	0.42	0.08
A	knowlesi	5760	360	33	11	3	3	0	0	0	1	0	0	0	0	0	0	0	0	0	0		143326	3.88	12837	2.22	130489	4.19	8.96	91.04	0.43	0.08
C	knowlesi	1129	34	4	1	0	0	0	0	0	0	0	0	0	0	0	0	0	0	0	0		71841	1.95	2381	0.41	69460	2.23	3.31	96.69	0.79	0.15
D	knowlesi	13675	1178	229	90	40	20	13	5	5	1	1	0	0	1	1	1	0	2	0	0		213478	5.78	32938	5.69	180540	5.8	15.43	84.57	0.02	0
E	knowlesi	26553	3535	536	147	51	29	15	13	4	3	1	2	0	0	1	0	1	0	1	0		286146	7.75	67501	11.66	218645	7.02	23.59	76.41	0.5	0.09
F	knowlesi	9977	929	113	20	4	5	1	4	0	1	1	0	0	0	0	0	0	0	0	0		161136	4.36	23419	4.04	137717	4.42	14.53	85.47	0.07	0.01
G	knowlesi	16148	1682	229	75	24	3	2	2	0	1	0	0	0	0	0	0	0	0	0	0		208332	5.64	38843	6.71	169489	5.44	18.64	81.36	0.19	0.04
H	knowlesi	2944	136	16	4	0	2	1	1	0	0	0	0	0	0	0	0	0	0	0	0		96477	2.61	6411	1.11	90066	2.89	6.65	93.35	0.58	0.11
I	knowlesi	15357	917	42	4	1	0	0	0	0	0	0	0	0	0	0	0	0	0	0	0		239414	6.48	33659	5.81	205755	6.61	14.06	85.94	0.1	0.02
K	knowlesi	32639	5244	1173	423	197	115	63	47	21	15	9	2	2	0	0	0	0	0	0	0		356909	9.67	91268	15.76	265641	8.53	25.57	74.43	0.63	0.12
L	knowlesi	24942	2314	273	46	9	3	1	0	0	0	0	0	0	0	0	0	0	0	0	0		300322	8.13	58231	10.06	242091	7.78	19.39	80.61	0.24	0.04
M	knowlesi	1844	69	4	3	0	0	0	0	0	0	0	0	0	0	0	0	0	0	0	0		86149	2.33	3926	0.68	82223	2.64	4.56	95.44	0.71	0.13
N	knowlesi	20908	1823	196	43	12	12	4	4	0	0	0	0	1	0	1	0	0	0	0	0		307291	8.32	48538	8.38	258753	8.31	15.8	84.2	0.01	0
P	knowlesi	5996	399	58	16	5	6	4	1	1	1	0	0	0	0	0	0	0	0	0	0		112730	3.05	13635	2.35	99095	3.18	12.1	87.9	0.23	0.04
Q	knowlesi	3805	192	32	7	1	3	1	1	0	0	0	0	0	0	0	0	0	0	0	0		119308	3.23	8393	1.45	110915	3.56	7.03	92.97	0.55	0.1
R	knowlesi	10654	994	131	22	4	1	0	2	0	0	0	0	0	0	0	0	0	0	0	0		167791	4.54	24973	4.31	142818	4.59	14.88	85.12	0.05	0.01
S	knowlesi	23442	2678	423	90	34	14	2	2	2	1	0	2	2	0	1	1	0	0	0	0		288973	7.83	57514	9.93	231459	7.44	19.9	80.1	0.27	0.05
T	knowlesi	8532	631	67	13	2	2	4	1	1	2	0	0	0	0	0	0	0	0	0	0		173675	4.7	19389	3.35	154286	4.96	11.16	88.84	0.29	0.05
V	knowlesi	9117	431	24	1	0	0	0	0	0	0	0	0	0	0	0	0	0	0	0	0		190685	5.16	19628	3.39	171057	5.5	10.29	89.71	0.34	0.06
W	knowlesi	212	3	0	0	0	0	0	0	0	0	0	0	0	0	0	0	0	0	0	0		24562	0.67	433	0.07	24129	0.78	1.76	98.24	0.89	0.17
Y	knowlesi	6845	412	41	1	0	0	0	0	0	0	0	0	0	0	0	0	0	0	0	0		143326	3.88	15095	2.61	128231	4.12	10.53	89.47	0.33	0.06
A	falciparum	3012	264	19	5	2	0	0	0	0	0	0	0	0	0	0	0	0	0	0	0		77816	1.94	6929	0.89	70887	2.2	8.9	91.1	0.54	0.13
C	falciparum	1202	32	3	1	0	0	1	0	0	0	0	0	0	0	0	0	0	0	0	0		70503	1.76	2525	0.32	67978	2.11	3.58	96.42	0.82	0.2
D	falciparum	19989	2559	530	186	91	47	22	14	6	11	3	4	2	3	2	2	1	2	1	2		259316	6.48	52413	6.69	206903	6.42	20.21	79.79	0.03	0.01
E	falciparum	26274	2987	380	129	65	30	18	12	10	3	4	1	1	3	0	0	0	0	0	5		286335	7.15	64941	8.29	221394	6.87	22.68	77.32	0.16	0.04
F	falciparum	11044	1084	139	29	17	6	13	2	2	5	0	0	0	0	0	0	0	0	0	0		174628	4.36	26382	3.37	148246	4.6	15.11	84.89	0.23	0.06
G	falciparum	4948	394	35	24	7	2	0	0	0	0	0	0	0	0	0	0	0	0	0	0		112854	2.82	11394	1.46	101460	3.15	10.1	89.9	0.48	0.12
H	falciparum	2560	169	30	6	8	3	0	2	0	0	1	0	0	0	0	0	0	0	0	0		96900	2.42	5876	0.75	91024	2.83	6.06	93.94	0.69	0.17
I	falciparum	28971	2145	155	14	2	1	0	0	0	1	0	0	0	0	0	0	0	0	0	0		370934	9.26	65097	8.31	305837	9.49	17.55	82.45	0.1	0.02
K	falciparum	46883	9239	2342	925	373	202	101	62	40	26	16	7	3	0	1	0	0	0	0	1		470549	11.75	141542	18.08	329007	10.21	30.08	69.92	0.54	0.13
L	falciparum	24740	2270	217	43	6	3	1	0	0	0	0	0	0	0	0	0	0	0	0	0		302853	7.56	57438	7.34	245415	7.62	18.97	81.03	0.03	0.01
M	falciparum	1653	46	6	3	2	0	0	0	0	0	0	0	0	0	0	0	0	0	0	0		87821	2.19	3495	0.45	84326	2.62	3.98	96.02	0.8	0.19
N	falciparum	60959	12219	2892	1424	985	757	567	407	311	202	122	95	61	54	47	40	35	21	16	137		578989	14.46	213109	27.22	365880	11.36	36.81	63.19	0.88	0.21
P	falciparum	2605	167	30	12	8	3	0	1	0	0	0	0	0	0	0	0	0	0	0	0		79457	1.98	5969	0.76	73488	2.28	7.51	92.49	0.62	0.15
Q	falciparum	3922	224	23	5	8	6	2	2	2	1	2	0	0	0	0	0	0	1	0	2		110828	2.77	8930	1.14	101898	3.16	8.06	91.94	0.59	0.14
R	falciparum	4608	387	74	11	6	3	0	1	0	0	0	0	0	1	0	0	0	0	0	0		105444	2.63	10809	1.38	94635	2.94	10.25	89.75	0.48	0.12
S	falciparum	19072	2234	368	87	47	22	11	5	5	0	0	0	2	1	0	1	2	0	0	2		254926	6.37	47527	6.07	207399	6.44	18.64	81.36	0.05	0.01
T	falciparum	7411	564	66	28	7	9	4	3	1	1	1	1	0	0	1	0	0	0	0	0		163028	4.07	17144	2.19	145884	4.53	10.52	89.48	0.46	0.11
V	falciparum	6659	357	8	1	0	0	0	0	0	0	0	0	0	0	0	0	0	0	0	0		152596	3.81	14426	1.84	138170	4.29	9.45	90.55	0.52	0.13
W	falciparum	308	3	0	0	0	0	0	0	0	0	0	0	0	0	0	0	0	0	0	0		19586	0.49	625	0.08	18961	0.59	3.19	96.81	0.84	0.2
Y	falciparum	11420	941	126	19	7	2	1	0	2	0	0	0	0	0	0	0	0	0	0	0		228845	5.72	26346	3.37	202499	6.29	11.51	88.49	0.41	0.1
A	chabaudi	2514	151	14	3	0	0	0	1	0	0	0	0	0	0	0	0	0	0	0	0		79006	2.79	5561	1.18	73445	3.11	7.04	92.96	0.58	0.11
C	chabaudi	958	24	0	0	0	0	0	0	0	0	0	0	0	0	0	0	0	0	0	0		51657	1.82	1988	0.42	49669	2.1	3.85	96.15	0.77	0.15
D	chabaudi	10396	862	129	39	15	6	9	2	3	3	1	2	0	0	0	0	0	1	0	0		159373	5.62	24431	5.2	134942	5.71	15.33	84.67	0.07	0.01
E	chabaudi	13805	1349	207	54	32	15	6	3	3	5	1	0	1	0	1	0	1	0	0	1		189274	6.68	33294	7.09	155980	6.6	17.59	82.41	0.06	0.01
F	chabaudi	10503	1169	150	43	29	17	12	4	2	1	0	0	0	0	0	0	0	0	0	0		149036	5.26	25784	5.49	123252	5.21	17.3	82.7	0.04	0.01
G	chabaudi	4516	379	38	11	11	1	0	0	0	0	0	0	0	0	0	0	0	0	0	0		94432	3.33	10449	2.22	83983	3.55	11.07	88.93	0.33	0.07
H	chabaudi	1329	35	7	0	0	1	0	0	0	0	0	0	0	0	0	0	0	0	0	0		60221	2.12	2798	0.6	57423	2.43	4.65	95.35	0.72	0.14
I	chabaudi	22203	1748	150	22	5	1	0	0	0	0	0	0	0	0	0	0	0	0	0	0		275346	9.71	50397	10.73	224949	9.51	18.3	81.7	0.1	0.02
K	chabaudi	32967	5278	1118	369	184	96	42	15	3	3	2	0	0	0	0	0	0	0	0	0		313435	11.06	90419	19.25	223016	9.43	28.85	71.15	0.74	0.15
L	chabaudi	19708	1740	212	25	3	0	1	0	0	0	0	0	1	0	0	0	0	0	0	0		238025	8.4	45649	9.72	192376	8.13	19.18	80.82	0.16	0.03
M	chabaudi	1091	23	3	0	0	0	0	0	0	0	0	0	0	0	0	0	0	0	0	0		60158	2.12	2263	0.48	57895	2.45	3.76	96.24	0.77	0.15
N	chabaudi	31354	4657	729	207	55	20	5	1	1	0	0	1	0	1	0	0	0	0	0	0		322474	11.38	81187	17.28	241287	10.2	25.18	74.82	0.52	0.1
P	chabaudi	2510	210	20	10	2	2	0	0	0	0	1	0	0	0	0	0	0	0	0	0		69663	2.46	5818	1.24	63845	2.7	8.35	91.65	0.5	0.1
Q	chabaudi	2285	73	3	1	0	1	0	0	0	0	0	0	0	0	0	0	0	0	0	0		79390	2.8	4813	1.02	74577	3.15	6.06	93.94	0.63	0.13
R	chabaudi	3338	248	22	5	2	1	0	0	0	0	0	0	0	0	0	0	0	0	0	0		78215	2.76	7552	1.61	70663	2.99	9.66	90.34	0.42	0.08
S	chabaudi	14877	1530	218	72	9	1	3	0	0	1	0	0	1	0	0	1	0	0	0	0		202909	7.16	35703	7.6	167206	7.07	17.6	82.4	0.06	0.01
T	chabaudi	5774	370	29	3	1	0	0	0	0	0	0	0	0	0	0	0	0	0	0	0		124397	4.39	12795	2.72	111602	4.72	10.29	89.71	0.38	0.08
V	chabaudi	4766	237	13	0	0	0	0	0	0	0	1	0	0	0	0	0	0	0	0	0		112619	3.97	10307	2.19	102312	4.33	9.15	90.85	0.45	0.09
W	chabaudi	151	6	0	0	0	0	0	0	0	0	0	0	0	0	0	0	0	0	0	0		16247	0.57	320	0.07	15927	0.67	1.97	98.03	0.88	0.18
Y	chabaudi	8128	578	49	10	1	0	1	0	0	0	0	0	0	0	0	0	0	0	0	0		158910	5.61	18250	3.88	140660	5.95	11.48	88.52	0.31	0.06
A	berghei	2206	120	10	0	1	1	0	0	0	0	0	0	0	0	0	0	0	0	0	0		71300	2.51	4825	0.99	66475	2.83	6.77	93.23	0.6	0.12
C	berghei	947	19	1	0	0	0	0	0	0	0	0	0	0	0	0	0	0	0	0	0		52593	1.85	1955	0.4	50638	2.15	3.72	96.28	0.78	0.16
D	berghei	9349	766	102	22	6	3	3	0	0	1	1	0	1	0	0	0	0	0	0	0		152447	5.37	21632	4.46	130815	5.56	14.19	85.81	0.17	0.04
E	berghei	14035	1381	142	35	15	5	3	4	3	2	0	1	0	0	0	0	0	2	0	2		189682	6.68	33296	6.86	156386	6.65	17.55	82.45	0.03	0.01
F	berghei	10861	1116	166	36	22	9	2	1	1	0	0	0	0	1	0	0	0	0	0	0		152597	5.38	26159	5.39	126438	5.37	17.14	82.86	0	0
G	berghei	4061	274	21	2	0	1	0	0	0	0	0	0	0	0	0	0	0	0	0	0		90473	3.19	9045	1.86	81428	3.46	10	90	0.42	0.09
H	berghei	1263	48	1	0	1	0	0	0	0	0	0	0	0	0	0	0	0	0	0	0		59811	2.11	2680	0.55	57131	2.43	4.48	95.52	0.74	0.15
I	berghei	24427	2009	179	19	4	3	1	3	0	0	0	0	0	0	0	0	0	0	0	0		289355	10.2	55772	11.5	233583	9.93	19.27	80.73	0.13	0.03
K	berghei	33949	5699	1199	394	185	84	32	19	9	3	1	0	0	0	0	0	0	0	0	2		317490	11.19	94073	19.39	223417	9.5	29.63	70.37	0.73	0.15
L	berghei	19609	1743	201	28	6	0	0	0	0	0	0	0	0	0	0	0	0	0	0	0		235912	8.31	45427	9.36	190485	8.1	19.26	80.74	0.13	0.03
M	berghei	1010	37	1	0	0	0	0	0	0	0	0	0	0	0	0	0	0	0	0	0		57555	2.03	2135	0.44	55420	2.36	3.71	96.29	0.78	0.16
N	berghei	35246	5609	996	280	107	47	25	17	2	4	3	2	3	1	1	0	1	0	0	6		341351	12.03	94391	19.46	246960	10.5	27.65	72.35	0.62	0.13
P	berghei	2352	175	33	7	3	2	0	0	0	1	1	0	0	0	0	0	0	0	0	0		65516	2.31	5451	1.12	60065	2.55	8.32	91.68	0.51	0.11
Q	berghei	2228	76	4	0	1	1	0	0	1	0	0	0	0	0	0	1	0	0	0	0		77830	2.74	4740	0.98	73090	3.11	6.09	93.91	0.64	0.13
R	berghei	3136	230	12	4	0	1	0	0	0	0	0	0	0	0	0	0	0	0	0	1		76972	2.71	7063	1.46	69909	2.97	9.18	90.82	0.46	0.1
S	berghei	14923	1593	184	50	12	6	0	3	0	1	0	0	0	0	0	0	0	0	0	2		201491	7.1	35854	7.39	165637	7.04	17.79	82.21	0.04	0.01
T	berghei	5312	306	26	3	1	0	0	0	0	0	0	0	0	0	0	0	0	0	0	0		120714	4.25	11667	2.4	109047	4.64	9.66	90.34	0.43	0.09
V	berghei	4541	238	9	0	1	0	0	0	0	0	0	0	0	0	0	0	0	0	0	0		108790	3.83	9838	2.03	98952	4.21	9.04	90.96	0.47	0.1
W	berghei	163	4	1	0	0	0	0	0	0	0	0	0	0	0	0	0	0	0	0	0		16520	0.58	342	0.07	16178	0.69	2.07	97.93	0.88	0.18
Y	berghei	8352	617	48	7	1	0	0	0	0	0	0	0	0	0	0	0	0	0	0	0		159118	5.61	18788	3.87	140330	5.97	11.81	88.19	0.31	0.06
A	discoideum	9545	889	126	60	17	8	4	2	1	1	0	0	1	1	0	1	0	0	0	0		205918	3.03	22836	1.65	183082	3.37	11.09	88.91	0.45	0.12
C	discoideum	2073	53	8	4	0	0	0	0	0	0	0	0	0	0	0	0	0	0	0	0		97126	1.43	4357	0.32	92769	1.71	4.49	95.51	0.78	0.2
D	discoideum	19986	2527	696	351	199	115	67	48	13	9	9	10	5	1	2	1	1	0	1	4		353621	5.2	55813	4.04	297808	5.49	15.78	84.22	0.22	0.06
E	discoideum	24616	2970	692	286	189	105	68	45	29	18	15	9	5	5	2	2	4	3	0	14		395701	5.81	66709	4.83	328992	6.06	16.86	83.14	0.17	0.04
F	discoideum	14524	867	140	58	25	24	20	12	6	8	5	3	5	2	0	1	1	0	0	2		321743	4.73	33510	2.43	288233	5.31	10.42	89.58	0.49	0.12
G	discoideum	19586	2222	627	274	150	82	44	22	9	9	3	7	0	4	1	1	0	1	0	0		302393	4.44	52168	3.78	250225	4.61	17.25	82.75	0.15	0.04
H	discoideum	4138	437	191	78	67	45	12	10	8	7	4	1	1	1	0	0	0	1	1	3		119899	1.76	12034	0.87	107865	1.99	10.04	89.96	0.51	0.13
I	discoideum	43617	3403	272	33	16	6	4	2	1	0	0	1	0	0	0	0	0	0	1	5		575261	8.45	99081	7.17	476180	8.78	17.22	82.78	0.15	0.04
K	discoideum	40334	4076	634	145	78	32	17	16	3	3	0	4	4	1	0	0	0	0	0	0		521753	7.67	97315	7.05	424438	7.82	18.65	81.35	0.08	0.02
L	discoideum	47983	4591	524	70	20	7	1	2	0	2	1	0	1	1	0	0	0	0	0	6		583966	8.58	112612	8.15	471354	8.69	19.28	80.72	0.05	0.01
M	discoideum	2296	105	10	5	0	0	0	0	0	0	0	0	0	0	0	0	0	0	0	0		106669	1.57	4972	0.36	101697	1.87	4.66	95.34	0.77	0.2
N	discoideum	51382	11686	5402	3401	2393	1723	1315	842	607	438	332	264	247	206	183	183	187	169	167	2456		773735	11.37	339125	24.56	434610	8.01	43.83	56.17	1.16	0.3
P	discoideum	13784	1760	537	192	103	56	39	18	9	5	0	1	1	0	1	0	0	0	0	1		268890	3.95	37668	2.73	231222	4.26	14.01	85.99	0.31	0.08
Q	discoideum	19051	4566	2057	1191	788	531	363	275	199	136	95	98	73	52	47	42	32	31	37	566		344455	5.06	107900	7.81	236555	4.36	31.32	68.68	0.54	0.14
R	discoideum	6392	378	24	6	2	0	0	0	0	0	0	0	0	0	0	0	0	0	0	0		189297	2.78	14056	1.02	175241	3.23	7.43	92.57	0.63	0.16
S	discoideum	53550	9027	2444	1107	626	370	247	180	117	66	55	39	21	23	17	11	12	5	6	76		659428	9.69	166847	12.08	492581	9.08	25.3	74.7	0.25	0.06
T	discoideum	25439	4121	1477	866	581	513	345	279	217	131	116	81	47	33	27	21	11	3	4	16		405897	5.96	94564	6.85	311333	5.74	23.3	76.7	0.15	0.04
V	discoideum	14767	991	87	17	3	1	2	0	0	0	2	2	0	0	1	0	0	0	0	1		288988	4.25	33075	2.4	255913	4.72	11.45	88.55	0.44	0.11
W	discoideum	594	11	0	0	0	0	0	0	0	0	0	0	0	0	0	0	0	0	0	0		49399	0.73	1221	0.09	48178	0.89	2.47	97.53	0.88	0.22
Y	discoideum	11232	698	74	22	2	0	1	1	1	0	0	0	0	0	0	0	0	0	0	3		241788	3.55	25094	1.82	216694	3.99	10.38	89.62	0.49	0.12
