# Supplementary material for: A Comparative Proteomic Analysis of the Simple Amino Acid Repeat Distributions in Plasmodia Reveals Lineage Specific Amino Acid Selection
Source: PLoS One. 2009 Jul 14;4(7):e6231. doi: 10.1371/journal.pone.0006231 (PMC2705789; doi:10.1371/journal.pone.0006231)
Supplement: Table S2 — The tabulated expected SAAR distributions calculated using model A. (0.05 MB XLS) [file pone.0006231.s002.xls]

## Sheet: proteome_repeats2
amino acid	organism	2	3	4	5	6	7	8	9	10	11	12	13	14	15	16	17	18	19	20	>20		Residues	propensity	Residues in Repeats	Repeat Proportion	singlet	Singlet Proportion	Repeat Propensity	Singlet Propensity	Repeat Residual	Singlet Residual
A	yoeli	2814	155	12	1	0	0	0	0	0	0	0	0	0	0	0	0	0	0	0	0		85120	2.51	6146	1.17	78974	2.76	7.22	92.78	0.54	0.1
C	yoeli	1263	36	1	0	0	0	0	0	0	0	0	0	0	0	0	0	0	0	0	0		59059	1.74	2638	0.5	56421	1.97	4.47	95.53	0.71	0.13
D	yoeli	11175	769	60	6	1	0	0	0	0	0	0	0	0	0	0	0	0	0	0	0		200834	5.93	30271	5.75	170563	5.96	15.07	84.93	0.03	0.01
E	yoeli	15927	1408	145	18	2	0	0	0	0	0	0	0	0	0	0	0	0	0	0	0		240558	7.11	40828	7.76	199730	6.98	16.97	83.03	0.09	0.02
F	yoeli	7855	506	42	5	1	0	0	0	0	0	0	0	0	0	0	0	0	0	0	0		162021	4.79	17427	3.31	144594	5.06	10.76	89.24	0.31	0.06
G	yoeli	4481	255	19	2	0	0	0	0	0	0	0	0	0	0	0	0	0	0	0	0		114306	3.38	9813	1.87	104493	3.65	8.58	91.42	0.45	0.08
H	yoeli	1446	41	1	0	0	0	0	0	0	0	0	0	0	0	0	0	0	0	0	0		65374	1.93	3019	0.57	62355	2.18	4.62	95.38	0.7	0.13
I	yoeli	26527	2809	313	37	4	0	0	0	0	0	0	0	0	0	0	0	0	0	0	0		326605	9.65	62942	11.96	263663	9.22	19.27	80.73	0.24	0.04
K	yoeli	36333	4647	628	91	14	2	0	0	0	0	0	0	0	0	0	0	0	0	0	0		389893	11.52	89672	17.05	300221	10.5	23	77	0.48	0.09
L	yoeli	18574	1642	155	15	1	0	0	0	0	0	0	0	0	0	0	0	0	0	0	0		266504	7.87	42775	8.13	223729	7.82	16.05	83.95	0.03	0.01
M	yoeli	1420	45	2	0	0	0	0	0	0	0	0	0	0	0	0	0	0	0	0	0		64717	1.91	2983	0.57	61734	2.16	4.61	95.39	0.7	0.13
N	yoeli	44250	6675	1091	193	37	8	2	0	0	0	0	0	0	0	0	0	0	0	0	0		434177	12.82	118748	22.57	315429	11.03	27.35	72.65	0.76	0.14
P	yoeli	2281	109	8	0	0	0	0	0	0	0	0	0	0	0	0	0	0	0	0	0		77044	2.28	4921	0.94	72123	2.52	6.39	93.61	0.59	0.11
Q	yoeli	2987	160	21	5	1	0	0	0	0	0	0	0	0	0	0	0	0	0	0	0		94744	2.8	6055	1.15	88689	3.1	6.39	93.61	0.59	0.11
R	yoeli	2991	173	16	2	0	0	0	0	0	0	0	0	0	0	0	0	0	0	0	0		89947	2.66	6575	1.25	83372	2.92	7.31	92.69	0.53	0.1
S	yoeli	15822	1289	114	11	1	0	0	0	0	0	0	0	0	0	0	0	0	0	0	0		243978	7.21	36028	6.85	207950	7.27	14.77	85.23	0.05	0.01
T	yoeli	6151	317	19	1	0	0	0	0	0	0	0	0	0	0	0	0	0	0	0	0		145568	4.3	13334	2.53	132234	4.62	9.16	90.84	0.41	0.08
V	yoeli	4869	255	22	4	1	0	0	0	0	0	0	0	0	0	0	0	0	0	0	0		125802	3.72	10617	2.02	115185	4.03	8.44	91.56	0.46	0.08
W	yoeli	178	3	0	0	0	0	0	0	0	0	0	0	0	0	0	0	0	0	0	0		17627	0.52	365	0.07	17262	0.6	2.07	97.93	0.87	0.16
Y	yoeli	9452	606	42	3	0	0	0	0	0	0	0	0	0	0	0	0	0	0	0	0		181759	5.37	20905	3.97	160854	5.63	11.5	88.5	0.26	0.05
A	vivax	9885	659	54	6	0	0	0	0	0	0	0	0	0	0	0	0	0	0	0	0		192384	5.29	21993	4.56	170391	5.41	11.43	88.57	0.14	0.02
C	vivax	1410	37	1	0	0	0	0	0	0	0	0	0	0	0	0	0	0	0	0	0		66592	1.83	2935	0.61	63657	2.02	4.41	95.59	0.67	0.1
D	vivax	10202	643	46	4	0	0	0	0	0	0	0	0	0	0	0	0	0	0	0	0		198509	5.46	28789	5.97	169720	5.38	14.5	85.5	0.09	0.01
E	vivax	19570	1822	197	26	4	0	0	0	0	0	0	0	0	0	0	0	0	0	0	0		280736	7.72	66805	13.84	213931	6.79	23.8	76.2	0.79	0.12
F	vivax	6701	356	21	1	0	0	0	0	0	0	0	0	0	0	0	0	0	0	0	0		155091	4.27	14559	3.02	140532	4.46	9.39	90.61	0.29	0.04
G	vivax	15250	1254	113	11	1	0	0	0	0	0	0	0	0	0	0	0	0	0	0	0		241086	6.63	34775	7.21	206311	6.55	14.42	85.58	0.09	0.01
H	vivax	2830	95	3	0	0	0	0	0	0	0	0	0	0	0	0	0	0	0	0	0		99158	2.73	5957	1.23	93201	2.96	6.01	93.99	0.55	0.08
I	vivax	10999	751	56	4	0	0	0	0	0	0	0	0	0	0	0	0	0	0	0	0		202642	5.58	24495	5.08	178147	5.65	12.09	87.91	0.09	0.01
K	vivax	25432	2619	296	38	5	1	0	0	0	0	0	0	0	0	0	0	0	0	0	0		327299	9.01	60132	12.46	267167	8.48	18.37	81.63	0.38	0.06
L	vivax	21587	1987	193	20	2	0	0	0	0	0	0	0	0	0	0	0	0	0	0	0		298915	8.22	50019	10.37	248896	7.9	16.73	83.27	0.26	0.04
M	vivax	1620	44	1	0	0	0	0	0	0	0	0	0	0	0	0	0	0	0	0	0		73584	2.02	3376	0.7	70208	2.23	4.59	95.41	0.65	0.1
N	vivax	17372	1473	137	14	1	0	0	0	0	0	0	0	0	0	0	0	0	0	0	0		263215	7.24	35235	7.3	227980	7.23	13.39	86.61	0.01	0
P	vivax	4891	229	12	0	0	0	0	0	0	0	0	0	0	0	0	0	0	0	0	0		130471	3.59	10517	2.18	119954	3.81	8.06	91.94	0.39	0.06
Q	vivax	3958	156	6	0	0	0	0	0	0	0	0	0	0	0	0	0	0	0	0	0		119274	3.28	8408	1.74	110866	3.52	7.05	92.95	0.47	0.07
R	vivax	8874	558	40	3	0	0	0	0	0	0	0	0	0	0	0	0	0	0	0	0		179356	4.93	19597	4.06	159759	5.07	10.93	89.07	0.18	0.03
S	vivax	20677	1830	170	16	1	0	0	0	0	0	0	0	0	0	0	0	0	0	0	0		293338	8.07	47610	9.87	245728	7.8	16.23	83.77	0.22	0.03
T	vivax	6352	301	15	0	0	0	0	0	0	0	0	0	0	0	0	0	0	0	0	0		155208	4.27	13667	2.83	141541	4.49	8.81	91.19	0.34	0.05
V	vivax	9456	558	35	2	0	0	0	0	0	0	0	0	0	0	0	0	0	0	0	0		191225	5.26	20736	4.3	170489	5.41	10.84	89.16	0.18	0.03
W	vivax	230	5	0	0	0	0	0	0	0	0	0	0	0	0	0	0	0	0	0	0		22112	0.61	475	0.1	21637	0.69	2.15	97.85	0.84	0.13
Y	vivax	5792	282	15	1	0	0	0	0	0	0	0	0	0	0	0	0	0	0	0	0		144188	3.97	12495	2.59	131693	4.18	8.67	91.33	0.35	0.05
A	knowlesi	5585	269	15	1	0	0	0	0	0	0	0	0	0	0	0	0	0	0	0	0		143326	3.88	12042	2.57	131284	4.07	8.4	91.6	0.34	0.05
C	knowlesi	1608	45	1	0	0	0	0	0	0	0	0	0	0	0	0	0	0	0	0	0		71841	1.95	3355	0.71	68486	2.13	4.67	95.33	0.63	0.09
D	knowlesi	11438	749	55	5	1	0	0	0	0	0	0	0	0	0	0	0	0	0	0	0		213478	5.78	25374	5.41	188104	5.84	11.89	88.11	0.07	0.01
E	knowlesi	19821	1803	187	23	3	0	0	0	0	0	0	0	0	0	0	0	0	0	0	0		286146	7.75	45932	9.79	240214	7.45	16.05	83.95	0.26	0.04
F	knowlesi	7083	384	23	1	0	0	0	0	0	0	0	0	0	0	0	0	0	0	0	0		161136	4.36	15415	3.28	145721	4.52	9.57	90.43	0.25	0.04
G	knowlesi	11395	794	62	5	0	0	0	0	0	0	0	0	0	0	0	0	0	0	0	0		208332	5.64	25445	5.42	182887	5.68	12.21	87.79	0.04	0.01
H	knowlesi	2627	84	3	0	0	0	0	0	0	0	0	0	0	0	0	0	0	0	0	0		96477	2.61	5518	1.18	90959	2.82	5.72	94.28	0.55	0.08
I	knowlesi	14283	1054	82	6	0	0	0	0	0	0	0	0	0	0	0	0	0	0	0	0		239414	6.48	32086	6.84	207328	6.43	13.4	86.6	0.05	0.01
K	knowlesi	28934	3078	350	43	6	0	0	0	0	0	0	0	0	0	0	0	0	0	0	0		356909	9.67	68753	14.65	288156	8.94	19.26	80.74	0.52	0.08
L	knowlesi	21363	1920	181	18	1	0	0	0	0	0	0	0	0	0	0	0	0	0	0	0		300322	8.13	49306	10.5	251016	7.79	16.42	83.58	0.29	0.04
M	knowlesi	2080	58	1	0	0	0	0	0	0	0	0	0	0	0	0	0	0	0	0	0		86149	2.33	4338	0.92	81811	2.54	5.04	94.96	0.6	0.09
N	knowlesi	22382	2102	211	22	2	0	0	0	0	0	0	0	0	0	0	0	0	0	0	0		307291	8.32	52036	11.09	255255	7.92	16.93	83.07	0.33	0.05
P	knowlesi	3663	154	8	0	0	0	0	0	0	0	0	0	0	0	0	0	0	0	0	0		112730	3.05	7820	1.67	104910	3.26	6.94	93.06	0.45	0.07
Q	knowlesi	3868	147	6	0	0	0	0	0	0	0	0	0	0	0	0	0	0	0	0	0		119308	3.23	8201	1.75	111107	3.45	6.87	93.13	0.46	0.07
R	knowlesi	7672	446	30	2	0	0	0	0	0	0	0	0	0	0	0	0	0	0	0	0		167791	4.54	16812	3.58	150979	4.69	10.02	89.98	0.21	0.03
S	knowlesi	19760	1678	149	13	1	0	0	0	0	0	0	0	0	0	0	0	0	0	0	0		288973	7.83	45221	9.63	243752	7.56	15.65	84.35	0.23	0.03
T	knowlesi	7745	406	22	1	0	0	0	0	0	0	0	0	0	0	0	0	0	0	0	0		173675	4.7	16801	3.58	156874	4.87	9.67	90.33	0.24	0.03
V	knowlesi	9223	531	32	2	0	0	0	0	0	0	0	0	0	0	0	0	0	0	0	0		190685	5.16	20177	4.3	170508	5.29	10.58	89.42	0.17	0.02
W	knowlesi	263	5	0	0	0	0	0	0	0	0	0	0	0	0	0	0	0	0	0	0		24562	0.67	541	0.12	24021	0.75	2.2	97.8	0.83	0.12
Y	knowlesi	6573	330	17	1	0	0	0	0	0	0	0	0	0	0	0	0	0	0	0	0		143326	3.88	14209	3.03	129117	4.01	9.91	90.09	0.22	0.03
A	falciparum	2246	107	7	0	0	0	0	0	0	0	0	0	0	0	0	0	0	0	0	0		77816	1.94	4841	0.64	72975	2.24	6.22	93.78	0.67	0.16
C	falciparum	1454	37	1	0	0	0	0	0	0	0	0	0	0	0	0	0	0	0	0	0		70503	1.76	3023	0.4	67480	2.08	4.29	95.71	0.77	0.18
D	falciparum	15550	1169	98	10	2	0	0	0	0	0	0	0	0	0	0	0	0	0	0	0		259316	6.48	52413	6.96	206903	6.36	20.21	79.79	0.07	0.02
E	falciparum	19074	1874	270	61	18	6	2	0	0	0	0	0	0	0	0	0	0	0	0	0		286335	7.15	64941	8.62	221394	6.81	22.68	77.32	0.21	0.05
F	falciparum	7728	430	28	2	0	0	0	0	0	0	0	0	0	0	0	0	0	0	0	0		174628	4.36	16868	2.24	157760	4.85	9.66	90.34	0.49	0.11
G	falciparum	3827	181	10	0	0	0	0	0	0	0	0	0	0	0	0	0	0	0	0	0		112854	2.82	8237	1.09	104617	3.22	7.3	92.7	0.61	0.14
H	falciparum	2499	77	2	0	0	0	0	0	0	0	0	0	0	0	0	0	0	0	0	0		96900	2.42	5237	0.7	91663	2.82	5.4	94.6	0.71	0.17
I	falciparum	29282	2982	317	35	4	0	0	0	0	0	0	0	0	0	0	0	0	0	0	0		370934	9.26	68977	9.16	301957	9.29	18.6	81.4	0.01	0
K	falciparum	44034	5610	749	105	15	2	0	0	0	0	0	0	0	0	0	0	0	0	0	0		470549	11.75	141542	18.79	329007	10.12	30.08	69.92	0.6	0.14
L	falciparum	20437	1734	156	14	1	0	0	0	0	0	0	0	0	0	0	0	0	0	0	0		302853	7.56	46776	6.21	256077	7.88	15.45	84.55	0.18	0.04
M	falciparum	2061	58	1	0	0	0	0	0	0	0	0	0	0	0	0	0	0	0	0	0		87821	2.19	4300	0.57	83521	2.57	4.9	95.1	0.74	0.17
N	falciparum	63807	10994	2055	414	89	20	5	1	0	0	0	0	0	0	0	0	0	0	0	0		578989	14.46	213109	28.29	365880	11.25	36.81	63.19	0.96	0.22
P	falciparum	2025	79	4	0	0	0	0	0	0	0	0	0	0	0	0	0	0	0	0	0		79457	1.98	4303	0.57	75154	2.31	5.42	94.58	0.71	0.16
Q	falciparum	3261	121	5	0	0	0	0	0	0	0	0	0	0	0	0	0	0	0	0	0		110828	2.77	8930	1.19	101898	3.13	8.06	91.94	0.57	0.13
R	falciparum	3116	126	7	0	0	0	0	0	0	0	0	0	0	0	0	0	0	0	0	0		105444	2.63	6638	0.88	98806	3.04	6.3	93.7	0.67	0.15
S	falciparum	14828	1053	80	6	0	0	0	0	0	0	0	0	0	0	0	0	0	0	0	0		254926	6.37	47527	6.31	207399	6.38	18.64	81.36	0.01	0
T	falciparum	6559	320	18	1	0	0	0	0	0	0	0	0	0	0	0	0	0	0	0	0		163028	4.07	14155	1.88	148873	4.58	8.68	91.32	0.54	0.12
V	falciparum	6101	364	37	6	1	0	0	0	0	0	0	0	0	0	0	0	0	0	0	0		152596	3.81	13478	1.79	139118	4.28	8.83	91.17	0.53	0.12
W	falciparum	187	3	0	0	0	0	0	0	0	0	0	0	0	0	0	0	0	0	0	0		19586	0.49	383	0.05	19203	0.59	1.96	98.04	0.9	0.21
Y	falciparum	12424	823	58	4	0	0	0	0	0	0	0	0	0	0	0	0	0	0	0	0		228845	5.72	27569	3.66	201276	6.19	12.05	87.95	0.36	0.08
A	chabaudi	2990	169	15	2	0	0	0	0	0	0	0	0	0	0	0	0	0	0	0	0		79006	2.79	6557	1.47	72449	3.03	8.3	91.7	0.47	0.09
C	chabaudi	1393	56	3	0	0	0	0	0	0	0	0	0	0	0	0	0	0	0	0	0		51657	1.82	2966	0.67	48691	2.04	5.74	94.26	0.63	0.12
D	chabaudi	9204	665	55	5	0	0	0	0	0	0	0	0	0	0	0	0	0	0	0	0		159373	5.62	20648	4.64	138725	5.81	12.96	87.04	0.18	0.03
E	chabaudi	12808	1169	131	19	4	1	0	0	0	0	0	0	0	0	0	0	0	0	0	0		189274	6.68	33294	7.48	155980	6.53	17.59	82.41	0.12	0.02
F	chabaudi	8772	791	102	17	3	0	0	0	0	0	0	0	0	0	0	0	0	0	0	0		149036	5.26	20428	4.59	128608	5.38	13.71	86.29	0.13	0.02
G	chabaudi	4018	265	28	5	1	0	0	0	0	0	0	0	0	0	0	0	0	0	0	0		94432	3.33	8974	2.02	85458	3.58	9.5	90.5	0.4	0.07
H	chabaudi	1659	69	5	1	0	0	0	0	0	0	0	0	0	0	0	0	0	0	0	0		60221	2.12	3550	0.8	56671	2.37	5.89	94.11	0.62	0.12
I	chabaudi	23505	2661	332	46	7	1	0	0	0	0	0	0	0	0	0	0	0	0	0	0		275346	9.71	56600	12.71	218746	9.15	20.56	79.44	0.31	0.06
K	chabaudi	29467	3807	539	85	16	3	1	0	0	0	0	0	0	0	0	0	0	0	0	0		313435	11.06	73061	16.41	240374	10.06	23.31	76.69	0.48	0.09
L	chabaudi	18310	1835	204	26	3	0	0	0	0	0	0	0	0	0	0	0	0	0	0	0		238025	8.4	43089	9.68	194936	8.16	18.1	81.9	0.15	0.03
M	chabaudi	1649	66	4	0	0	0	0	0	0	0	0	0	0	0	0	0	0	0	0	0		60158	2.12	3512	0.79	56646	2.37	5.84	94.16	0.63	0.12
N	chabaudi	31436	4411	690	120	23	5	1	0	0	0	0	0	0	0	0	0	0	0	0	0		322474	11.38	79646	17.88	242828	10.16	24.7	75.3	0.57	0.11
P	chabaudi	2335	119	9	1	0	0	0	0	0	0	0	0	0	0	0	0	0	0	0	0		69663	2.46	5068	1.14	64595	2.7	7.28	92.72	0.54	0.1
Q	chabaudi	2629	113	6	0	0	0	0	0	0	0	0	0	0	0	0	0	0	0	0	0		79390	2.8	5621	1.26	73769	3.09	7.08	92.92	0.55	0.1
R	chabaudi	2760	144	11	1	0	0	0	0	0	0	0	0	0	0	0	0	0	0	0	0		78215	2.76	6001	1.35	72214	3.02	7.67	92.33	0.51	0.1
S	chabaudi	13781	1202	121	15	2	0	0	0	0	0	0	0	0	0	0	0	0	0	0	0		202909	7.16	31739	7.13	171170	7.16	15.64	84.36	0	0
T	chabaudi	5728	330	23	2	0	0	0	0	0	0	0	0	0	0	0	0	0	0	0	0		124397	4.39	12548	2.82	111849	4.68	10.09	89.91	0.36	0.07
V	chabaudi	4930	278	19	1	0	0	0	0	0	0	0	0	0	0	0	0	0	0	0	0		112619	3.97	10775	2.42	101844	4.26	9.57	90.43	0.39	0.07
W	chabaudi	234	6	0	0	0	0	0	0	0	0	0	0	0	0	0	0	0	0	0	0		16247	0.57	486	0.11	15761	0.66	2.99	97.01	0.81	0.15
Y	chabaudi	9216	694	62	6	0	0	0	0	0	0	0	0	0	0	0	0	0	0	0	0		158910	5.61	20792	4.67	138118	5.78	13.08	86.92	0.17	0.03
A	berghei	2544	127	9	1	0	0	0	0	0	0	0	0	0	0	0	0	0	0	0	0		71300	2.51	5510	1.13	65790	2.8	7.73	92.27	0.55	0.12
C	berghei	1406	55	3	0	0	0	0	0	0	0	0	0	0	0	0	0	0	0	0	0		52593	1.85	2989	0.61	49604	2.11	5.68	94.32	0.67	0.14
D	berghei	8563	569	42	3	0	0	0	0	0	0	0	0	0	0	0	0	0	0	0	0		152447	5.37	19016	3.89	133431	5.68	12.47	87.53	0.28	0.06
E	berghei	12993	1150	125	18	4	1	0	0	0	0	0	0	0	0	0	0	0	0	0	0		189682	6.68	33296	6.8	156386	6.66	17.55	82.45	0.02	0
F	berghei	9338	877	120	22	5	1	0	0	0	0	0	0	0	0	0	0	0	0	0	0		152597	5.38	21934	4.48	130663	5.56	14.37	85.63	0.17	0.03
G	berghei	3650	195	13	1	0	0	0	0	0	0	0	0	0	0	0	0	0	0	0	0		90473	3.19	7942	1.62	82531	3.51	8.78	91.22	0.49	0.1
H	berghei	1655	68	5	0	0	0	0	0	0	0	0	0	0	0	0	0	0	0	0	0		59811	2.11	3534	0.72	56277	2.4	5.91	94.09	0.66	0.14
I	berghei	26116	3015	378	52	8	1	0	0	0	0	0	0	0	0	0	0	0	0	0	0		289355	10.2	63104	12.9	226251	9.64	21.81	78.19	0.26	0.06
K	berghei	30840	3949	543	81	14	2	0	0	0	0	0	0	0	0	0	0	0	0	0	0		317490	11.19	94073	19.22	223417	9.51	29.63	70.37	0.72	0.15
L	berghei	18423	1799	195	24	3	0	0	0	0	0	0	0	0	0	0	0	0	0	0	0		235912	8.31	43161	8.82	192751	8.21	18.3	81.7	0.06	0.01
M	berghei	1504	57	4	0	0	0	0	0	0	0	0	0	0	0	0	0	0	0	0	0		57555	2.03	3195	0.65	54360	2.31	5.55	94.45	0.68	0.14
N	berghei	35629	5235	846	150	29	6	1	0	0	0	0	0	0	0	0	0	0	0	0	0		341351	12.03	94391	19.29	246960	10.52	27.65	72.35	0.6	0.13
P	berghei	2115	106	9	1	0	0	0	0	0	0	0	0	0	0	0	0	0	0	0	0		65516	2.31	4589	0.94	60927	2.59	7	93	0.59	0.12
Q	berghei	2584	116	8	1	0	0	0	0	0	0	0	0	0	0	0	0	0	0	0	0		77830	2.74	5553	1.13	72277	3.08	7.13	92.87	0.59	0.12
R	berghei	2684	134	10	1	0	0	0	0	0	0	0	0	0	0	0	0	0	0	0	0		76972	2.71	7063	1.44	69909	2.98	9.18	90.82	0.47	0.1
S	berghei	13954	1200	121	16	3	1	0	0	0	0	0	0	0	0	0	0	0	0	0	0		201491	7.1	35854	7.33	165637	7.05	17.79	82.21	0.03	0.01
T	berghei	5535	309	22	2	0	0	0	0	0	0	0	0	0	0	0	0	0	0	0	0		120714	4.25	12095	2.47	108619	4.63	10.02	89.98	0.42	0.09
V	berghei	4735	261	19	2	0	0	0	0	0	0	0	0	0	0	0	0	0	0	0	0		108790	3.83	10339	2.11	98451	4.19	9.5	90.5	0.45	0.09
W	berghei	239	7	0	0	0	0	0	0	0	0	0	0	0	0	0	0	0	0	0	0		16520	0.58	499	0.1	16021	0.68	3.02	96.98	0.82	0.17
Y	berghei	9426	695	61	6	0	0	0	0	0	0	0	0	0	0	0	0	0	0	0	0		159118	5.61	21211	4.33	137907	5.87	13.33	86.67	0.23	0.05
A	discoideum	7714	415	29	2	0	0	0	0	0	0	0	0	0	0	0	0	0	0	0	0		205918	3.03	16799	1.23	189119	3.47	8.16	91.84	0.59	0.15
C	discoideum	2283	114	10	1	0	0	0	0	0	0	0	0	0	0	0	0	0	0	0	0		97126	1.43	4953	0.36	92173	1.69	5.1	94.9	0.74	0.19
D	discoideum	17786	1111	78	6	0	0	0	0	0	0	0	0	0	0	0	0	0	0	0	0		353621	5.2	55813	4.1	297808	5.47	15.78	84.22	0.21	0.05
E	discoideum	22814	1771	164	18	2	0	0	0	0	0	0	0	0	0	0	0	0	0	0	0		395701	5.81	66709	4.9	328992	6.04	16.86	83.14	0.16	0.04
F	discoideum	15417	966	78	10	2	0	0	0	0	0	0	0	0	0	0	0	0	0	0	0		321743	4.73	33510	2.46	288233	5.29	10.42	89.58	0.48	0.12
G	discoideum	14435	967	89	12	2	0	0	0	0	0	0	0	0	0	0	0	0	0	0	0		302393	4.44	52168	3.83	250225	4.6	17.25	82.75	0.14	0.03
H	discoideum	2634	95	10	2	1	0	0	0	0	0	0	0	0	0	0	0	0	0	0	0		119899	1.76	12034	0.88	107865	1.98	10.04	89.96	0.5	0.12
I	discoideum	42675	4092	418	46	5	0	0	0	0	0	0	0	0	0	0	0	0	0	0	0		575261	8.45	99081	7.28	476180	8.75	17.22	82.78	0.14	0.03
K	discoideum	36520	3382	350	41	5	1	0	0	0	0	0	0	0	0	0	0	0	0	0	0		521753	7.67	84828	6.23	436925	8.02	16.26	83.74	0.19	0.05
L	discoideum	43610	4172	422	46	6	1	0	0	0	0	0	0	0	0	0	0	0	0	0	0		583966	8.58	112612	8.27	471354	8.66	19.28	80.72	0.04	0.01
M	discoideum	1975	48	1	0	0	0	0	0	0	0	0	0	0	0	0	0	0	0	0	0		106669	1.57	4098	0.3	102571	1.88	3.84	96.16	0.81	0.2
N	discoideum	75174	12290	2481	612	182	65	27	13	7	4	3	2	1	1	0	0	0	0	0	0		773735	11.37	339125	24.92	434610	7.98	43.83	56.17	1.19	0.3
P	discoideum	11273	635	47	5	0	0	0	0	0	0	0	0	0	0	0	0	0	0	0	0		268890	3.95	37668	2.77	231222	4.25	14.01	85.99	0.3	0.07
Q	discoideum	19727	1952	291	60	16	5	2	0	0	0	0	0	0	0	0	0	0	0	0	0		344455	5.06	107900	7.93	236555	4.34	31.32	68.68	0.57	0.14
R	discoideum	6030	266	17	1	0	0	0	0	0	0	0	0	0	0	0	0	0	0	0	0		189297	2.78	12931	0.95	176366	3.24	6.83	93.17	0.66	0.16
S	discoideum	54472	6174	791	124	27	9	5	3	2	1	1	1	0	0	0	0	0	0	0	0		659428	9.69	166847	12.26	492581	9.05	25.3	74.7	0.27	0.07
T	discoideum	23393	1787	166	21	4	1	0	0	0	0	0	0	0	0	0	0	0	0	0	0		405897	5.96	94564	6.95	311333	5.72	23.3	76.7	0.17	0.04
V	discoideum	12681	707	47	4	0	0	0	0	0	0	0	0	0	0	0	0	0	0	0	0		288988	4.25	33075	2.43	255913	4.7	11.45	88.55	0.43	0.11
W	discoideum	563	9	0	0	0	0	0	0	0	0	0	0	0	0	0	0	0	0	0	0		49399	0.73	1153	0.08	48246	0.89	2.33	97.67	0.88	0.22
Y	discoideum	9066	420	22	1	0	0	0	0	0	0	0	0	0	0	0	0	0	0	0	0		241788	3.55	25094	1.84	216694	3.98	10.38	89.62	0.48	0.12
