# Supplementary material for: A Comparative Proteomic Analysis of the Simple Amino Acid Repeat Distributions in Plasmodia Reveals Lineage Specific Amino Acid Selection
Source: PLoS One. 2009 Jul 14;4(7):e6231. doi: 10.1371/journal.pone.0006231 (PMC2705789; doi:10.1371/journal.pone.0006231)
Supplement: Table S3 — The tabulated z-scores for the Markov models. (0.03 MB XLS) [file pone.0006231.s003.xls]

## Sheet: markov
		P.berghei			P.chabaudi			P.falciparum			P.knowlesi			P.vivax			P.yoelii			D.discoideum
	zero	first	second	zero	first	second	zero	first	second	zero	first	second	zero	first	second	zero	first	second	zero	first	second
aaaa	14.1038	8.4195	2.875	17.8079	11.3766	3.7196	44.6836	9.3036	1.1965	25.2933	17.642	8.4173	42.0305	11.6504	8.8595	31.5405	13.4337	4.2855	165.505	54.2302	18.4017
cccc	1.044	1.2034	0.7424	-0.5623	-0.5952	-0.7727	15.2297	14.3899	6.5591	7.412	9.4658	3.4808	8.5764	7.128	3.6765	6.4768	7.0717	5.7425	29.1652	13.5094	7.8728
dddd	37.0118	20.3747	11.3483	69.7647	35.9281	21.6056	212.679	79.4126	36.145	116.291	121.184	31.7223	111.286	59.976	32.9236	92.9481	52.8911	27.9679	487.734	200.536	54.4549
eeee	46.7334	24.3029	15.2492	72.8025	38.1575	22.6	122.628	37.743	30.3846	100.786	29.671	19.2442	171.898	60.1105	39.1837	73.3258	44.472	25.347	430.322	191.374	63.0722
ffff	66.0404	24.9397	12.3873	95.6639	34.0523	16.2126	97.7895	30.9982	15.639	57.2926	17.5681	8.7796	43.6228	10.7451	4.8145	75.2919	31.1381	19.3115	145.886	112.881	48.6462
gggg	14.2619	5.0611	1.3786	47.8325	18.0082	6.8019	66.9714	22.2561	8.4879	70.9113	19.0414	12.2585	86.4836	8.8064	4.3074	25.1852	9.7532	2.677	483.508	134.857	48.1214
hhhh	4.334	4.1115	1.3296	13.1979	11.4881	6.5195	81.3276	52.4115	12.9397	30.8299	19.2689	9.2169	41.8258	26.0715	11.584	29.3606	20.5685	7.5534	1403.32	220.363	33.4028
iiii	-3.1205	-0.1123	3.7778	-2.464	-0.6547	3.2796	-5.0094	-4.4876	1.05	-1.3564	-3.7759	-0.9153	0.619	-3.3944	-1.3584	-3.9338	-1.6272	0.7666	13.2499	9.0747	14.1087
kkkk	118.631	51.8326	27.0266	118.793	51.0017	29.175	227.48	100.595	41.7442	319.093	85.5975	39.2888	224.956	89.0336	40.767	142.518	65.2423	36.3137	83.1992	45.1862	30.1636
llll	10.3137	3.7252	4.6739	10.9616	3.4405	5.3349	16.8144	2.1148	4.226	159.969	4.7275	6.6463	25.6449	7.638	9.1102	7.8292	0.6585	4.0575	28.752	13.3705	14.1536
mmmm	0.6868	0.6469	-0.2094	3.0907	3.1013	2.6944	17.3546	17.2397	8.733	1.083	1.317	3.9547	16.7909	11.501	6.315	2.2617	2.0897	1.4765	31.6305	14.1451	4.8947
nnnn	70.5404	42.4395	22.6193	39.6074	21.9925	10.494	594.904	262.986	125.153	175.342	176.322	12.8526	11.7529	13.6769	9.3874	95.425	62.0784	33.077	3703.44	656.777	216.097
pppp	84.9034	32.8803	9.721	58.6814	23.3273	6.369	118.679	39.7358	12.5937	3.176	28.739	15.3448	63.6213	6.4237	4.5767	59.5824	22.7167	5.3787	452.136	148.833	36.3602
qqqq	22.6333	19.9785	11.798	5.267	4.4178	3.4863	158.439	80.0514	59.387	3.984	5.787	11.5022	75.7995	44.0352	21.435	198.532	143.654	30.8538	5157.35	481.385	109.962
rrrr	33.1962	14.2228	5.5969	27.9266	10.124	3.2929	99.7416	29.7289	10.1927	15.587	12.849	5.9509	46.2608	13.8195	5.9653	44.472	14.8807	4.6841	18.2806	9.2968	4.4023
ssss	40.6763	23.1721	12.1286	39.1982	21.1057	11.4833	110.832	44.3358	22.5601	137.125	26.1992	15.8005	43.294	19.1014	11.1925	85.8744	49.0009	23.312	589.083	279.82	100.334
tttt	7.665	5.6775	2.6674	7.9362	4.5784	1.6764	73.2676	42.8489	18.3738	31.1805	34.504	10.0018	17.0728	11.131	7.2016	14.5061	10.2692	5.6926	1721.89	400.771	97.6713
vvvv	2.0804	0.6746	-0.4286	5.2518	3.1199	2.2314	0.5152	-1.708	-2.1941	0.0002	-0.3597	0.6341	27.854	0.8378	1.1648	5.9038	3.7385	1.3357	40.3433	19.4711	12.5974
wwww	16.6223	7.4593	1.7914	-0.0564	-0.123	-0.4878	-0.0476	-0.0476	-0.1709	0.007	-0.1299	-0.206	-0.0701	-0.1221	-0.2182	-0.0496	-0.0983	-0.0836	-0.1364	-0.3059	-0.4513
yyyy	6.1998	5.5134	1.4158	8.4438	7.5351	3.3062	24.4951	21.7101	8.7158	11.738	5.1512	2.1472	14.0988	8.3366	4.8795	10.0151	9.3348	4.1969	62.5015	28.8688	17.3334
